# Supplementary material for: Ferroptosis-related lncRNA signature predicts the prognosis and immune microenvironment of hepatocellular carcinoma
Source: Sci Rep. 2022 Apr 22;12:6642. doi: 10.1038/s41598-022-10508-1 (PMC9033801; doi:10.1038/s41598-022-10508-1)
Supplement: Supplementary file 1 — Supplementary Information. [file 41598_2022_10508_MOESM1_ESM.xls]

## Sheet: TableS1
Table S1. ferroptosis-related genes
Driver
Symbol	Name	HGNC_ID	UniProtKB	PMID
RPL8	Ribosomal protein L8	HGNC:10368	P62917 (RL8_HUMAN)	22632970
IREB2	Iron response element binding protein 2	HGNC:6115	P48200 (IREB2_HUMAN)	22632970
ATP5MC3	ATP synthase membrane subunit c locus 3	HGNC:843	P48201 (AT5G3_HUMAN)	22632970
CS	Citrate synthase	HGNC:2422	O75390 (CISY_HUMAN)	22632970
EMC2	ER membrane protein complex subunit 2	HGNC:28963	Q15006 (EMC2_HUMAN)	22632970
ACSF2	Acyl-CoA synthetase family member 2	HGNC:26101	Q96CM8 (ACSF2_HUMAN)	22632970
NOX1	Nicotinamide adenine dinucleotide phosphate (NADPH) oxidase (NOX) 1	HGNC:7889	Q9Y5S8 (NOX1_HUMAN)	22632970
CYBB	Cytochrome b-245 beta chain	HGNC:2578	P04839 (CY24B_HUMAN)	22632970
NOX3	Nicotinamide adenine dinucleotide phosphate (NADPH) oxidase (NOX) 3	HGNC:7890	Q9HBY0 (NOX3_HUMAN)	22632970
NOX4	Nicotinamide adenine dinucleotide phosphate (NADPH) oxidase (NOX) 4	HGNC:7891	Q9NPH5 (NOX4_HUMAN)	22632970
NOX5	Nicotinamide adenine dinucleotide phosphate (NADPH) oxidase (NOX) 5	HGNC:14874	Q96PH1 (NOX5_HUMAN)	22632970
DUOX1	Dual oxidase 1	HGNC:3062	Q9NRD9 (DUOX1_HUMAN)	22632970
DUOX2	Dual oxidase 2	HGNC:13273	Q9NRD8 (DUOX2_HUMAN)	22632970
G6PD	Glucose-6-phosphate dehydrogenase	HGNC:4057	P11413 (G6PD_HUMAN)	22632970
PGD	Phosphoglycerate dehydrogenase	HGNC:8891	P52209 (6PGD_HUMAN)	22632970
VDAC2	Valtage-dependent anion channels 2	HGNC:12672	P45880 (VDAC2_HUMAN)	22632970
PIK3CA	Phosphatidylinositol-4,5-bisphosphate 3-kinase catalytic subunit alpha	HGNC:8975	P42336 (PK3CA_HUMAN)	24739485
FLT3	Fms related tyrosine kinase 3	HGNC:3765	P36888 (FLT3_HUMAN)	24739485
SCP2	Sterol carrier protein 2	HGNC:10606	P22307 (NLTP_HUMAN)	25402683
TP53	Tumor protein p53	HGNC:11998	P04637 (P53_HUMAN)	25799988
ACSL4	Acyl-CoA synthetase long chain family member 4	HGNC:3571	O60488 (ACSL4_HUMAN)	25965523
LPCAT3	Lysophosphatidylcholine acyltransferase 3	HGNC:30244	Q6P1A2 (MBOA5_HUMAN)	25965523
NRAS	NRAS proto-oncogene, GTPase	HGNC:7989	P01111 (RASN_HUMAN)	26157704
KRAS	KRAS proto-oncogene, GTPase	HGNC:6407	P01116 (RASK_HUMAN)	26157704
HRAS	HRas proto-oncogene, GTPase	HGNC:5173	P01112 (RASH_HUMAN)	26157704
TF	Transferrin	HGNC:11740	P02787 (TRFE_HUMAN)	26166707
TFRC	Transferrin receptor	HGNC:11763	P02786 (TFR1_HUMAN)	26166707
TFR2	Transferrin receptor 2	HGNC:11762	Q9UP52 (TFR2_HUMAN)	26166707
SLC38A1	Solute carrier family 38 member 1	HGNC:13447	Q9H2H9 (S38A1_HUMAN)	26166707
SLC1A5	Solute carrier family 1 member 5	HGNC:10943	Q15758 (AAAT_HUMAN)	26166707
GLS2	Glutaminase 2	HGNC:29570	Q9UI32 (GLSL_HUMAN)	26166707
GOT1	Glutamic-oxaloacetic transaminase 1	HGNC:4432	P17174 (AATC_HUMAN)	26166707
CARS1	Cysteinyl-tRNA synthetase 1	HGNC:1493	P49589 (SYCC_HUMAN)	26184909
ALOX5	Arachidonate 5-lipoxygenase	HGNC:435	P09917 (LOX5_HUMAN)	26235588
KEAP1	Kelch like ECH associated protein 1	HGNC:23177	Q14145 (KEAP1_HUMAN)	26403645
HMOX1	Heme oxygenase 1	HGNC:5013	P09601 (HMOX1_HUMAN)	26405158
ATG5	Autophagy related 5	HGNC:589	Q9H1Y0 (ATG5_HUMAN)	27245739
ATG7	Autophagy related 7	HGNC:16935	O95352 (ATG7_HUMAN)	27245739
NCOA4	Nuclear receptor coactivator 4	HGNC:7671	Q13772 (NCOA4_HUMAN)	27245739
ALOX12	Arachidonate 12-lipoxygenase, 12S type	HGNC:429	P18054 (LOX12_HUMAN)	27506793
ALOX12B	Arachidonate 12-lipoxygenase, 12R type	HGNC:430	O75342 (LX12B_HUMAN)	27506793
ALOX15	Arachidonate 15-lipoxygenase	HGNC:433	P16050 (LOX15_HUMAN)	27506793
ALOX15B	Arachidonate 15-lipoxygenase type B	HGNC:434	O15296 (LX15B_HUMAN)	27506793
ALOXE3	Arachidonate lipoxygenase 3	HGNC:13743	Q9BYJ1 (LOXE3_HUMAN)	27506793
PHKG2	Phosphorylase kinase catalytic subunit gamma 2	HGNC:8931	P15735 (PHKG2_HUMAN)	27506793
ACO1	Aconitase 1	HGNC:117	P21399 (ACOC_HUMAN)	27514700
G6PDX	_NA_	_NA_	_NA_	27514700
ULK1	Unc-51 like autophagy activating kinase 1	HGNC:12558	O75385 (ULK1_HUMAN)	27514700
ATG3	Autophagy related 3	HGNC:20962	Q9NT62 (ATG3_HUMAN)	27514700
ATG4D	Autophagy related 4D cysteine peptidase	HGNC:20789	Q86TL0 (ATG4D_HUMAN)	27514700
BECN1	Beclin 1	HGNC:1034	Q14457 (BECN1_HUMAN)	27514700
MAP1LC3A	Microtubule associated protein 1 light chain 3 alpha	HGNC:6838	Q9H492 (MLP3A_HUMAN)	27514700
GABARAPL2	GABA type A receptor associated protein like 2	HGNC:13291	P60520 (GBRL2_HUMAN)	27514700
GABARAPL1	GABA type A receptor associated protein like 1	HGNC:4068	Q9H0R8 (GBRL1_HUMAN)	27514700
ATG16L1	Autophagy related 16 like 1	HGNC:21498	Q676U5 (A16L1_HUMAN)	27514700
WIPI1	WD repeat domain, phosphoinositide interacting 1	HGNC:25471	Q5MNZ9 (WIPI1_HUMAN)	27514700
WIPI2	WD repeat domain, phosphoinositide interacting 2	HGNC:32225	Q9Y4P8 (WIPI2_HUMAN)	27514700
SNX4	Sorting nexin 4	HGNC:11175	O95219 (SNX4_HUMAN)	27514700
ATG13	Autophagy related 13	HGNC:29091	O75143 (ATG13_HUMAN)	27514700
ULK2	Unc-51 like autophagy activating kinase 2	HGNC:13480	Q8IYT8 (ULK2_HUMAN)	27514700
SAT1	Spermidine/spermine N1-acetyltransferase 1	HGNC:10540	P21673 (SAT1_HUMAN)	27698118
EGFR	Epidermal growth factor receptor	HGNC:3236	P00533 (EGFR_HUMAN)	28297659
MAPK3	Mitogen-activated protein kinase 3	HGNC:6877	P27361 (MK03_HUMAN)	28297659
MAPK1	Mitogen-activated protein kinase 1	HGNC:6871	P28482 (MK01_HUMAN)	28297659
BID	BH3 interacting domain death agonist	HGNC:1050	P55957 (BID_HUMAN)	28384611
ZEB1	Zinc finger E-box binding homeobox 1	HGNC:11642	P37275 (ZEB1_HUMAN)	28678785
DPP4	Dipeptidyl peptidase 4	HGNC:3009	P27487 (DPP4_HUMAN)	28813679
CDKN2A	Cyclin dependent kinase inhibitor 2A	HGNC:1787	P42771 (CDN2A_HUMAN)	28985506
PEBP1	Phosphatidylethanolamine binding protein 1	HGNC:8630	P30086 (PEBP1_HUMAN)	29053969
SOCS1	Suppressor of cytokine signaling 1	HGNC:19383	O15524 (SOCS1_HUMAN)	29081404
CDO1	Cysteine dioxygenase type 1	HGNC:1795	Q16878 (CDO1_HUMAN)	29144989
MYB	MYB proto-oncogene, transcription factor	HGNC:7545	P10242 (MYB_HUMAN)	29144989
MAPK8	Mitogen-activated protein kinase 8	HGNC:6881	P45983 (MK08_HUMAN)	29330409
MAPK9	Mitogen-activated protein kinase 9	HGNC:6886	P45984 (MK09_HUMAN)	29330409
CHAC1	ChaC glutathione specific gamma-glutamylcyclotransferase 1	HGNC:28680	Q9BUX1 (CHAC1_HUMAN)	29383104
MAPK14	Mitogen-activated protein kinase 14	HGNC:6876	Q16539 (MK14_HUMAN)	29436589
LINC00472	Long intergenic non-protein coding RNA 472	HGNC:21380	Q9H8W2 (CF155_HUMAN)	29588351
PRKAA2	Protein kinase AMP-activated catalytic subunit alpha 2	HGNC:9377	P54646 (AAPK2_HUMAN)	30057310
PRKAA1	Protein kinase AMP-activated catalytic subunit alpha 1	HGNC:9376	Q13131 (AAPK1_HUMAN)	30057310
ELAVL1	ELAV like RNA binding protein 1	HGNC:3312	Q15717 (ELAV1_HUMAN)	30081711
BAP1	BRCA1 associated protein 1	HGNC:950	Q92560 (BAP1_HUMAN)	30202049
ABCC1	ATP binding cassette subfamily C member 1	HGNC:51	P33527 (MRP1_HUMAN)	30726737
MIR6852	microRNA 6852	HGNC:49993	_NA_	30787392
ACVR1B	Activin A receptor type 1B	HGNC:172	P36896 (ACV1B_HUMAN)	30804470
TGFBR1	Transforming growth factor beta receptor 1	HGNC:11772	P36897 (TGFR1_HUMAN)	30804470
EPAS1	Endothelial PAS domain protein 1	HGNC:3374	Q99814 (EPAS1_HUMAN)	30962421
HILPDA	Hypoxia inducible lipid droplet associated	HGNC:28859	Q9Y5L2 (HLPDA_HUMAN)	30962421
HIF1A	Hypoxia inducible factor 1 subunit alpha	HGNC:4910	Q16665 (HIF1A_HUMAN)	30962421
IFNG	Interferon gamma	HGNC:5438	P01579 (IFNG_HUMAN)	31043744
ANO6	Anoctamin 6	HGNC:25240	Q4KMQ2 (ANO6_HUMAN)	31060306
LPIN1	Lipin 1	HGNC:13345	Q14693 (LPIN1_HUMAN)	31061954
HMGB1	High mobility group box 1	HGNC:4983	P09429 (HMGB1_HUMAN)	31105999
TNFAIP3	TNF alpha induced protein 3	HGNC:11896	P21580 (TNAP3_HUMAN)	31160087
TLR4	Toll like receptor 4	HGNC:11850	O00206 (TLR4_HUMAN)	31196626
ATF3	Activating transcription factor 3	HGNC:785	P18847 (ATF3_HUMAN)	31273299
ATM	ATM serine/threonine kinase	HGNC:795	Q13315 (ATM_HUMAN)	31320750
YY1AP1	YY1 associated protein 1	HGNC:30935	Q9H869 (YYAP1_HUMAN)	31341276
EGLN2	Egl-9 family hypoxia inducible factor 2	HGNC:14660	Q96KS0 (EGLN2_HUMAN)	31355331
MIOX	Myo-inositol oxygenase	HGNC:14522	Q9UGB7 (MIOX_HUMAN)	31437128
TAZ	Tafazzin	HGNC:11577	Q16635 (TAZ_HUMAN)	31484063
MTDH	Metadherin	HGNC:29608	Q86UE4 (LYRIC_HUMAN)	31527591
IDH1	Isocitrate dehydrogenase (NADP(+)) 1	HGNC:5382	O75874 (IDHC_HUMAN)	31591388
SIRT1	Sirtuin 1	HGNC:14929	Q96EB6 (SIR1_HUMAN)	31610175
FBXW7	F-box and WD repeat domain containing 7	HGNC:16712	Q969H0 (FBXW7_HUMAN)	31679460
PANX1	Pannexin 1	HGNC:8599	Q96RD7 (PANX1_HUMAN)	31694915
DNAJB6	DnaJ heat shock protein family (Hsp40) member B6	HGNC:14888	O75190 (DNJB6_HUMAN)	31701262
BACH1	BTB domain and CNC homolog 1	HGNC:935	O14867 (BACH1_HUMAN)	31740582
LONP1	Lon peptidase 1, mitochondrial	HGNC:9479	P36776 (LONM_HUMAN)	31822343
Suppressor
Symbol	Name	HGNC_ID	UniProtKB	PMID
SLC7A11	Solute carrier family 7 member 11	HGNC:11059	Q9UPY5 (XCT_HUMAN)	22632970
GPX4	Glutathione peroxidase 4	HGNC:4556	P36969 (GPX4_HUMAN)	24439385
AKR1C1	Aldo-keto reductase family 1 member C1	HGNC:384	Q04828 (AK1C1_HUMAN)	24844246
AKR1C2	Aldo-keto reductase family 1 member C2	HGNC:385	P52895 (AK1C2_HUMAN)	24844246
AKR1C3	Aldo-keto reductase family 1 member C3	HGNC:386	P42330 (AK1C3_HUMAN)	24844246
RB1	RB transcriptional corepressor 1	HGNC:9884	P06400 (RB_HUMAN)	25444922
HSPB1	Heat shock protein family B (small) member 1	HGNC:5246	P04792 (HSPB1_HUMAN)	25728673
HSF1	Heat shock transcription factor 1	HGNC:5224	Q00613 (HSF1_HUMAN)	25728673
GCLC	Glutamate-cysteine ligase catalytic subunit	HGNC:4311	P48506 (GSH1_HUMAN)	26166707
NFE2L2	Nuclear factor, erythroid 2 like 2	HGNC:7782	Q16236 (NF2L2_HUMAN)	26403645
SQSTM1	Sequestosome 1	HGNC:11280	Q13501 (SQSTM_HUMAN)	26403645
NQO1	NAD(P)H quinone dehydrogenase 1	HGNC:2874	P15559 (NQO1_HUMAN)	26403645
HMOX1	Heme oxygenase 1	HGNC:5013	P09601 (HMOX1_HUMAN)	26403645
FTH1	Ferritin heavy chain 1	HGNC:3976	P02794 (FRIH_HUMAN)	26403645
MUC1	Mucin 1, cell surface associated	HGNC:7508	P15941 (MUC1_HUMAN)	26930718
SLC3A2	Solute carrier family 3 member 2	HGNC:11026	P08195 (4F2_HUMAN)	26945935
MT1G	Metallothionein 1G	HGNC:7399	P13640 (MT1G_HUMAN)	27015352
SLC40A1	Solute carrier family 40 member 1	HGNC:10909	Q9NP59 (S40A1_HUMAN)	27441659
CISD1	CDGSH iron sulfur domain 1	HGNC:30880	Q9NZ45 (CISD1_HUMAN)	27510639
FANCD2	FA complementation group D2	HGNC:3585	Q9BXW9 (FACD2_HUMAN)	27773819
FTMT	Ferritin mitochondrial	HGNC:17345	Q8N4E7 (FTMT_HUMAN)	28066232
HSPA5	Heat shock protein family A (Hsp70) member 5	HGNC:5238	P11021 (BIP_HUMAN)	28130223
ATF4	Activating transcription factor 4	HGNC:786	P18848 (ATF4_HUMAN)	28130223
TP53	Tumor protein p53	HGNC:11998	P04637 (P53_HUMAN)	28813679
HELLS	Helicase, lymphoid specific	HGNC:4861	Q9NRZ9 (HELLS_HUMAN)	28900510
SCD	Stearoyl-CoA desaturase	HGNC:10571	O00767 (ACOD_HUMAN)	28900510
FADS2	Fatty acid desaturase 2	HGNC:3575	O95864 (FADS2_HUMAN)	28900510
SRC	SRC proto-oncogene, non-receptor tyrosine kinase	HGNC:11283	P12931 (SRC_HUMAN)	28972104
STAT3	Signal transducer and activator of transcription 3	HGNC:11364	P40763 (STAT3_HUMAN)	28972104
PML	Promyelocytic leukemia	HGNC:9113	P29590 (PML_HUMAN)	29081404
MTOR	Mechanistic target of rapamycin kinase	HGNC:3942	P42345 (MTOR_HUMAN)	29127238
NFS1	NFS1 cysteine desulfurase	HGNC:15910	Q9Y697 (NFS1_HUMAN)	29168506
TP63	Tumor protein p63	HGNC:15979	Q9H3D4 (P63_HUMAN)	29212036
CDKN1A	Cyclin dependent kinase inhibitor 1A	HGNC:1784	P38936 (CDN1A_HUMAN)	29346757
MIR137	microRNA 137	HGNC:31523	_NA_	29348676
ENPP2	Ectonucleotide pyrophosphatase/phosphodiesterase 2	HGNC:3357	Q13822 (ENPP2_HUMAN)	29551679
VDAC2	Voltage dependent anion channel 2	HGNC:12672	P45880 (VDAC2_HUMAN)	29569437
FH	Fumarate hydratase	HGNC:3700	P07954 (FUMH_HUMAN)	29917289
CISD2	CDGSH iron sulfur domain 2	HGNC:24212	Q8N5K1 (CISD2_HUMAN)	29928961
MIR9-1	microRNA 9-1	HGNC:31641	_NA_	30035324
MIR9-2	microRNA 9-2	HGNC:31642	_NA_	30035324
MIR9-3	microRNA 9-3	HGNC:31646	_NA_	30035324
CBS	Cystathionine beta-synthase	HGNC:1550	P35520 (CBS_HUMAN)	30258181
ISCU	Iron-sulfur cluster assembly enzyme	HGNC:29882	Q9H1K1 (ISCU_HUMAN)	30557609
ACSL3	Acyl-CoA synthetase long chain family member 3	HGNC:3570	O95573 (ACSL3_HUMAN)	30686757
OTUB1	OTU deubiquitinase, ubiquitin aldehyde binding 1	HGNC:23077	Q96FW1 (OTUB1_HUMAN)	30709928
CD44	CD44 molecule (Indian blood group)	HGNC:1681	P16070 (CD44_HUMAN)	30709928
LINC00336	Long intergenic non-protein coding RNA 336	HGNC:33813	Q6ZUF6 (NC336_HUMAN)	30787392
BRD4	Bromodomain containing 4	HGNC:13575	O60885 (BRD4_HUMAN)	30988278
PRDX6	Peroxiredoxin 6	HGNC:16753	P30041 (PRDX6_HUMAN)	31036877
MIR17	microRNA 17	HGNC:31547	_NA_	31160087
SESN2	Sestrin 2	HGNC:20746	P58004 (SESN2_HUMAN)	31323261
NF2	Neurofibromin 2	HGNC:7773	P35240 (MERL_HUMAN)	31341276
ARNTL	Aryl hydrocarbon receptor nuclear translocator like	HGNC:701	O00327 (BMAL1_HUMAN)	31355331
HIF1A	Hypoxia inducible factor 1 subunit alpha	HGNC:4910	Q16665 (HIF1A_HUMAN)	31355331
JUN	Jun proto-oncogene, AP-1 transcription factor subunit	HGNC:6204	P05412 (JUN_HUMAN)	31394193
CA9	Carbonic anhydrase 9	HGNC:1383	Q16790 (CAH9_HUMAN)	31442913
TMBIM4	Transmembrane BAX inhibitor motif containing 4	HGNC:24257	Q9HC24 (LFG4_HUMAN)	31507082
PLIN2	Perilipin 2	HGNC:248	Q99541 (PLIN2_HUMAN)	31520166
MIR212	microRNA 212	HGNC:31589	_NA_	31533781
Fer1HCH	Ferritin 1 Heavy Chain Homolog	_NA_	H1UUD2 (H1UUD2_DROME)	31568497
AIFM2	Apoptosis inducing factor mitochondria associated 2	HGNC:21411	Q9BRQ8 (AIFM2_HUMAN)	31634899
LAMP2	Lysosomal associated membrane protein 2	HGNC:6501	P13473 (LAMP2_HUMAN)	31672277
ZFP36	ZFP36 ring finger protein	HGNC:12862	P26651 (TTP_HUMAN)	31679460
PROM2	Prominin 2	HGNC:20685	Q8N271 (PROM2_HUMAN)	31735663
CHMP5	Charged multivesicular body protein 5	HGNC:26942	Q9NZZ3 (CHMP5_HUMAN)	31761326
CHMP6	Charged multivesicular body protein 6	HGNC:25675	Q96FZ7 (CHMP6_HUMAN)	31761326
CAV1	Caveolin 1	HGNC:1527	Q03135 (CAV1_HUMAN)	31877357
GCH1	GTP cyclohydrolase 1	HGNC:4193	P30793 (GCH1_HUMAN)	31989025
Marker
Symbol	Name	HGNC_ID	UniProtKB	PMID
PTGS2	Prostaglandin-endoperoxide synthase 2	HGNC:9605	P35354 (PGH2_HUMAN)	24439385
DUSP1	Dual specificity phosphatase 1	HGNC:3064	P28562 (DUS1_HUMAN)	24439385
NOS2	Nitric oxide synthase 2	HGNC:7873	P35228 (NOS2_HUMAN)	24439385
NCF2	Neutrophil cytosolic factor 2	HGNC:7661	P19878 (NCF2_HUMAN)	24439385
MT3	Metallothionein 3	HGNC:7408	P25713 (MT3_HUMAN)	24439385
UBC	Ubiquitin C	HGNC:12468	P0CG48 (UBC_HUMAN)	24439385
ALB	Albumin	HGNC:399	P02768 (ALBU_HUMAN)	24439385
TXNRD1	Thioredoxin reductase 1	HGNC:12437	Q16881 (TRXR1_HUMAN)	24439385
SRXN1	Sulfiredoxin 1	HGNC:16132	Q9BYN0 (SRXN1_HUMAN)	24439385
GPX2	Glutathione peroxidase 2	HGNC:4554	P18283 (GPX2_HUMAN)	24439385
BNIP3	BCL2 interacting protein 3	HGNC:1084	Q12983 (BNIP3_HUMAN)	24439385
OXSR1	Oxidative stress responsive kinase 1	HGNC:8508	O95747 (OXSR1_HUMAN)	24439385
SELENOS	Selenoprotein S	HGNC:30396	Q9BQE4 (SELS_HUMAN)	24439385
ANGPTL7	Angiopoietin like 7	HGNC:24078	O43827 (ANGL7_HUMAN)	24439385
CHAC1	ChaC glutathione specific gamma-glutamylcyclotransferase 1	HGNC:28680	Q9BUX1 (CHAC1_HUMAN)	24844246
SLC7A11	Solute carrier family 7 member 11	HGNC:11059	Q9UPY5 (XCT_HUMAN)	24844246
DDIT4	DNA damage inducible transcript 4	HGNC:24944	Q9NX09 (DDIT4_HUMAN)	24844246
LOC284561	_NA_	_NA_	_NA_	24844246
ASNS	Asparagine synthetase (glutamine-hydrolyzing)	HGNC:753	P08243 (ASNS_HUMAN)	24844246
TSC22D3	TSC22 domain family member 3	HGNC:3051	Q99576 (T22D3_HUMAN)	24844246
DDIT3	DNA damage inducible transcript 3	HGNC:2726	P0DPQ6 (DT3UO_HUMAN)	24844246
JDP2	Jun dimerization protein 2	HGNC:17546	Q8WYK2 (JDP2_HUMAN)	24844246
SESN2	Sestrin 2	HGNC:20746	P58004 (SESN2_HUMAN)	24844246
SLC1A4	Solute carrier family 1 member 4	HGNC:10942	P43007 (SATT_HUMAN)	24844246
PCK2	Phosphoenolpyruvate carboxykinase 2, mitochondrial	HGNC:8725	Q16822 (PCKGM_HUMAN)	24844246
TXNIP	Thioredoxin interacting protein	HGNC:16952	Q9H3M7 (TXNIP_HUMAN)	24844246
VLDLR	Very low density lipoprotein receptor	HGNC:12698	P98155 (VLDLR_HUMAN)	24844246
GPT2	Glutamic--pyruvic transaminase 2	HGNC:18062	Q8TD30 (ALAT2_HUMAN)	24844246
PSAT1	Phosphoserine aminotransferase 1	HGNC:19129	Q9Y617 (SERC_HUMAN)	24844246
LURAP1L	Leucine rich adaptor protein 1 like	HGNC:31452	Q8IV03 (LUR1L_HUMAN)	24844246
SLC7A5	Solute carrier family 7 member 5	HGNC:11063	Q01650 (LAT1_HUMAN)	24844246
HERPUD1	Homocysteine inducible ER protein with ubiquitin like domain 1	HGNC:13744	Q15011 (HERP1_HUMAN)	24844246
XBP1	X-box binding protein 1	HGNC:12801	P17861 (XBP1_HUMAN)	24844246
ATF3	Activating transcription factor 3	HGNC:785	P18847 (ATF3_HUMAN)	24844246
SLC3A2	Solute carrier family 3 member 2	HGNC:11026	P08195 (4F2_HUMAN)	24844246
CBS	Cystathionine beta-synthase	HGNC:1550	P35520 (CBS_HUMAN)	24844246
ATF4	Activating transcription factor 4	HGNC:786	P18848 (ATF4_HUMAN)	24844246
ZNF419	Zinc finger protein 419	HGNC:20648	Q96HQ0 (ZN419_HUMAN)	24844246
KLHL24	Kelch like family member 24	HGNC:25947	Q6TFL4 (KLH24_HUMAN)	24844246
TRIB3	Tribbles pseudokinase 3	HGNC:16228	Q96RU7 (TRIB3_HUMAN)	24844246
ZFP69B	ZFP69 zinc finger protein B	HGNC:28053	Q9UJL9 (ZF69B_HUMAN)	24844246
ATP6V1G2	ATPase H+ transporting V1 subunit G2	HGNC:862	O95670 (VATG2_HUMAN)	24844246
VEGFA	Vascular endothelial growth factor A	HGNC:12680	P15692 (VEGFA_HUMAN)	24844246
GDF15	Growth differentiation factor 15	HGNC:30142	Q99988 (GDF15_HUMAN)	24844246
TUBE1	Tubulin epsilon 1	HGNC:20775	Q9UJT0 (TBE_HUMAN)	24844246
ARRDC3	Arrestin domain containing 3	HGNC:29263	Q96B67 (ARRD3_HUMAN)	24844246
CEBPG	CCAAT enhancer binding protein gamma	HGNC:1837	P53567 (CEBPG_HUMAN)	24844246
SNORA16A	Small nucleolar RNA, H/ACA box 16A	HGNC:32605	_NA_	24844246
RGS4	Regulator of G protein signaling 4	HGNC:10000	P49798 (RGS4_HUMAN)	24844246
BLOC1S5-TXNDC5	BLOC1S5-TXNDC5 readthrough (NMD candidate)	HGNC:42001	_NA_	24844246
LOC390705	_NA_	_NA_	_NA_	24844246
EIF2S1	Eukaryotic translation initiation factor 2 subunit 1	HGNC:3265	P05198 (IF2A_HUMAN)	24844246
KIM-1	Kidney injury molecule-1	_NA_	_NA_	25385600
IL6	Interleukin 6	HGNC:6018	P05231 (IL6_HUMAN)	25385600
CXCL2	C-X-C motif chemokine ligand 2	HGNC:4603	P19875 (CXCL2_HUMAN)	25385600
RELA	RELA proto-oncogene, NF-kB subunit	HGNC:9955	Q04206 (TF65_HUMAN)	25385600
HSD17B11	Hydroxysteroid 17-beta dehydrogenase 11	HGNC:22960	Q8NBQ5 (DHB11_HUMAN)	25965523
AGPAT3	1-acylglycerol-3-phosphate O-acyltransferase 3	HGNC:326	Q9NRZ7 (PLCC_HUMAN)	25965523
SETD1B	SET domain containing 1B, histone lysine methyltransferase	HGNC:29187	Q9UPS6 (SET1B_HUMAN)	25965523
HMOX1	Heme oxygenase 1	HGNC:5013	P09601 (HMOX1_HUMAN)	26097885
TF	Transferrin	HGNC:11740	P02787 (TRFE_HUMAN)	26097885
FTL	Ferritin light chain	HGNC:3999	P02792 (FRIL_HUMAN)	26097885
RPL8	Ribosomal protein L8	HGNC:10368	P62917 (RL8_HUMAN)	26097885
ATP5MC3	ATP synthase membrane subunit c locus 3	HGNC:843	P48201 (AT5G3_HUMAN)	26097885
TFRC	Transferrin receptor	HGNC:11763	P02786 (TFR1_HUMAN)	26097885
MAFG	MAF bZIP transcription factor G	HGNC:6781	O15525 (MAFG_HUMAN)	26403645
IL33	Interleukin 33	HGNC:16028	O95760 (IL33_HUMAN)	27352622
FTH1	Ferritin heavy chain 1	HGNC:3976	P02794 (FRIH_HUMAN)	27514700
SLC40A1	Solute carrier family 40 member 1	HGNC:10909	Q9NP59 (S40A1_HUMAN)	27773819
GPX4	Glutathione peroxidase 4	HGNC:4556	P36969 (GPX4_HUMAN)	27773819
HAMP	Hepcidin antimicrobial peptide	HGNC:15598	P81172 (HEPC_HUMAN)	27773819
HSPB1	Heat shock protein family B (small) member 1	HGNC:5246	P04792 (HSPB1_HUMAN)	27773819
NFE2L2	Nuclear factor, erythroid 2 like 2	HGNC:7782	Q16236 (NF2L2_HUMAN)	27773819
STEAP3	STEAP3 metalloreductase	HGNC:24592	Q658P3 (STEA3_HUMAN)	27773819
DRD5	Dopamine receptor D5	HGNC:3026	P21918 (DRD5_HUMAN)	27793671
DRD4	Dopamine receptor D4	HGNC:3025	P21917 (DRD4_HUMAN)	27793671
MAP3K5	Mitogen-activated protein kinase kinase kinase 5	HGNC:6857	Q99683 (M3K5_HUMAN)	28887319
MAPK14	Mitogen-activated protein kinase 14	HGNC:6876	Q16539 (MK14_HUMAN)	28887319
SLC2A1	Solute carrier family 2 member 1	HGNC:11005	P11166 (GTR1_HUMAN)	28900510
SLC2A3	Solute carrier family 2 member 3	HGNC:11007	P11169 (GTR3_HUMAN)	28900510
SLC2A6	Solute carrier family 2 member 6	HGNC:11011	Q9UGQ3 (GTR6_HUMAN)	28900511
SLC2A8	Solute carrier family 2 member 8	HGNC:13812	Q9NY64 (GTR8_HUMAN)	28900512
SLC2A12	Solute carrier family 2 member 12	HGNC:18067	Q8TD20 (GTR12_HUMAN)	28900513
GLUT13	_NA_	_NA_	_NA_	28900514
SLC2A14	Solute carrier family 2 member 14	HGNC:18301	Q8TDB8 (GTR14_HUMAN)	28900515
EIF2AK4	Eukaryotic translation initiation factor 2 alpha kinase 4	HGNC:19687	Q9P2K8 (E2AK4_HUMAN)	29383104
ALOX5	Arachidonate 5-lipoxygenase	HGNC:435	P09917 (LOX5_HUMAN)	29632885
ALOX12	Arachidonate 12-lipoxygenase, 12S type	HGNC:429	P18054 (LOX12_HUMAN)	29632885
ALOX15	Arachidonate 15-lipoxygenase	HGNC:433	P16050 (LOX15_HUMAN)	29632885
ACSF2	Acyl-CoA synthetase family member 2	HGNC:26101	Q96CM8 (ACSF2_HUMAN)	30539824
IREB2	Iron responsive element binding protein 2	HGNC:6115	P48200 (IREB2_HUMAN)	30539824
HMGB1	High mobility group box 1	HGNC:4983	P09429 (HMGB1_HUMAN)	30686534
ELAVL1	ELAV like RNA binding protein 1	HGNC:3312	Q15717 (ELAV1_HUMAN)	30787392
TFAP2C	Transcription factor AP-2 gamma	HGNC:11744	Q92754 (AP2C_HUMAN)	31056284
SP1	Sp1 transcription factor	HGNC:11205	P08047 (SP1_HUMAN)	31056284
HBA1	Hemoglobin subunit alpha 1	HGNC:4823	P69905 (HBA_HUMAN)	31108460
NNMT	Nicotinamide N-methyltransferase	HGNC:7861	P40261 (NNMT_HUMAN)	31108460
PLIN4	Perilipin 4	HGNC:29393	Q96Q06 (PLIN4_HUMAN)	31108460
HIC1	HIC ZBTB transcriptional repressor 1	HGNC:4909	Q14526 (HIC1_HUMAN)	31108460
STMN1	Stathmin 1	HGNC:6510	P16949 (STMN1_HUMAN)	31108460
RRM2	Ribonucleotide reductase regulatory subunit M2	HGNC:10452	P31350 (RIR2_HUMAN)	31108460
CAPG	Capping actin protein, gelsolin like	HGNC:1474	P40121 (CAPG_HUMAN)	31108460
HNF4A	Hepatocyte nuclear factor 4 alpha	HGNC:5024	P41235 (HNF4A_HUMAN)	31108460
NGB	Neuroglobin	HGNC:14077	Q9NPG2 (NGB_HUMAN)	31405213
YWHAE	Tyrosine 3-monooxygenase/tryptophan 5-monooxygenase activation protein epsilon	HGNC:12851	P62258 (1433E_HUMAN)	31581313
GABPB1	GA binding protein transcription factor subunit beta 1	HGNC:4074	Q06547 (GABP1_HUMAN)	31700067
AURKA	Aurora kinase A	HGNC:11393	O14965 (AURKA_HUMAN)	31740746
MIR4715	microRNA 4715	HGNC:41666	_NA_	31740746
RIPK1	Receptor interacting serine/threonine kinase 1	HGNC:10019	Q13546 (RIPK1_HUMAN)	31827280
PRDX1	Peroxiredoxin 1	HGNC:9352	Q06830 (PRDX1_HUMAN)	31901729
MIR30B	microRNA 30b	HGNC:31625	_NA_	31926626

## Sheet: TableS2
Table S2. ferroptosis-related lncRNA
lncRNA
C1orf220
AL596094.1
MIR583HG
AC138356.1
AC012313.9
AC011477.1
HMGN3-AS1
AC132192.2
AL118558.4
AC084018.1
LINC00909
TMEM44-AS1
AC084125.2
AC083799.1
AC009812.4
AC073842.2
HYI-AS1
AC090114.2
AC127537.1
TAT-AS1
AC145098.1
AL121772.3
AC024075.2
STARD4-AS1
AC004130.2
ADAMTSL4-AS2
ZKSCAN2-DT
AC005840.4
AC037459.2
LINC00115
LINC02035
AC093297.2
AC027796.4
CENATAC-DT
AC009120.2
LINC00526
IRF1-AS1
AC145343.1
ZNF232-AS1
AC106897.1
AP001318.2
AC024361.2
AC073655.2
NRSN2-AS1
AL732292.2
LINC01980
AC024559.2
AC124045.1
AC022613.2
AC004943.2
AC008608.2
AC018904.1
C2orf49-DT
AC231981.1
AC009509.4
ILRUN-AS1
AC006273.1
AC093110.1
AC096540.1
C8orf49
AC023043.3
AF111167.2
AC011472.4
AC078909.2
GPRC5D-AS1
AC135586.2
AL109741.1
AC245884.8
AC090517.2
RPL37A-DT
SREBF2-AS1
RASSF8-AS1
AC004540.2
HOTAIRM1
AC084357.2
PELATON
AL109615.3
AL731577.2
AC004832.4
ZNF793-AS1
AC011445.1
MIR497HG
CAMTA1-DT
AC018521.5
AC027097.1
AC126118.1
MUC20-OT1
NADK2-AS1
GSEC
AC055855.1
AC021744.1
AC007566.1
AC036176.1
AC109460.2
ZNF503-AS2
LINC02768
RNF216P1
SIAH2-AS1
AL161785.1
AC004832.5
AC024075.1
AC106820.3
AP002748.4
AC016747.1
AL592148.3
AC004687.1
LINC00106
AL512413.1
AL021878.2
AC132872.3
AC100793.4
GAS5
AC107021.2
LINC01857
CAPN10-DT
PCAT6
AC254633.1
LINC00528
AP001453.2
USP46-DT
LINC01011
AC009275.1
AP000424.2
PSPC1-AS2
AC025575.2
AC068338.3
TTC23L-AS1
LINC02538
AC145207.8
AC027688.2
AL158206.1
LINC02028
AP002954.1
AC004477.2
AP000424.1
EPB41L4A-DT
RPARP-AS1
AC104463.2
SUGT1-DT
LINC01521
TMEM147-AS1
AC004816.1
LINC01560
AL596223.2
PIK3CD-AS2
AP005899.1
AC027688.1
AC005261.3
AC135178.6
PANK2-AS1
RFX5-AS1
AC060766.6
AL356056.2
AC122710.1
AC022816.1
AC005670.3
AC064801.1
AC004241.3
AP001267.3
AP005057.1
AL355102.4
PRKAR2A-AS1
SNHG1
SNHG21
AL161740.1
AC020765.2
PLBD1-AS1
FAM201A
AL121832.2
DCXR-DT
AL359915.1
AL357140.2
AC114810.1
ZNF426-DT
AC242426.2
MKLN1-AS
ZNRD2-AS1
MYG1-AS1
BACE1-AS
AL662844.4
ZMIZ1-AS1
AP001065.3
AC008438.1
TMPO-AS1
LYRM4-AS1
AP000704.1
AL391121.1
AL162595.1
AC105020.5
AC092803.1
FAM83C-AS1
AL021707.2
HNRNPD-DT
LINC02615
IRF2-DT
SUCLG2-AS1
AC084036.1
AC008708.1
ZNF32-AS1
PPP3CB-AS1
AC132807.2
AC092535.5
AL138921.2
LINC01943
AC100861.1
AP003419.3
AC069281.2
SP2-AS1
DLGAP1-AS1
AC007038.1
MUC12-AS1
AC135050.6
ZFPM2-AS1
LINC00239
AC099850.1
AC023051.1
LENG8-AS1
AL023803.1
AC010205.1
AC137056.1
HHIP-AS1
AC243964.3
AC009166.1
SLC12A9-AS1
AC026979.2
AC092718.3
LINC01770
AC002398.2
LINC01194
AC098484.1
AP002360.1
PAXIP1-AS2
AC073573.1
AC084117.1
AL451085.1
PVT1
AC073195.1
AC068870.2
AL441992.1
LINC02749
LINC02163
AL050341.2
KC877982.1
AC008738.2
AC012368.1
LINC02761
AC006213.5
ARF4-AS1
LINC00957
AC091057.1
AL031963.3
DNAJC27-AS1
C6orf223
AL590705.3
LINC02228
HORMAD2-AS1
SNHG20
CD27-AS1
AC079015.1
AC010186.3
AP003071.4
FAM111A-DT
ABALON
AP001469.3
LINC01564
AL390719.2
AC104958.2
AL080317.2
ZNF32-AS2
EIF2AK3-DT
LINC00847
AC103691.1
TMEM254-AS1
NDUFV2-AS1
LNCTAM34A
AC018690.1
AC145423.1
AC020978.4
AC006504.7
AC018638.7
AC046143.2
AL451069.3
AC011462.4
AC129510.1
AC068580.3
LINC00662
TP53TG1
AL049555.1
LINC00622
SNHG9
MCCC1-AS1
AL161729.3
LINC02335
AC010834.3
AC116025.2
ADNP-AS1
FOXP4-AS1
MACORIS
AC091488.1
AL136531.1
PSMB8-AS1
PLS3-AS1
LNCSRLR
SLC25A21-AS1
AC106771.1
AC010531.6
AL132989.1
MIR99AHG
ITGB2-AS1
AC008966.1
AC026765.3
AC080129.1
AC135048.1
CERNA1
AC021483.2
AC022144.1
GCC2-AS1
AC008736.1
POLH-AS1
AP000873.1
LINC02331
HEIH
MELTF-AS1
SUCLA2-AS1
AGAP2-AS1
AC092941.1
Z84485.1
AC112491.1
AP000240.1
AL645608.8
AC104695.3
AC068338.2
AC023024.1
AC008750.4
WARS2-AS1
FZD4-DT
AC004148.1
LINC00221
AC004921.1
AL590560.3
AC007406.4
MINCR
MAN1B1-DT
KRT7-AS
SBF2-AS1
SNHG30
ZNF561-AS1
AL513550.1
AL390728.5
SNHG3
AC011700.1
LINC00511
HK2-DT
Z83843.1
AL117379.1
LINC01719
LINC01269
LINC02561
LINC01186
AL354872.1
AL157394.1
AC090772.3
FBXL19-AS1
AL132780.1
AC004908.1
AC087501.4
AC005225.2
AC132938.3
AC020656.2
AC120042.1
AC131009.3
AL122023.1
AL121583.1
AC015922.2
SENCR
AC125437.1
SNHG11
LINC02754
LINC01625
AC010761.1
HCP5
AL607028.1
AC007406.2
TGFB2-AS1
AC133644.1
AC019197.1
TMEM220-AS1
AP001189.3
LINC02413
AC004253.1
SNHG19
LINC01559
AC115619.1
AL139384.1
LINC00997
DLGAP1-AS2
LINC01224
STIM1-AS1
AC114730.3
AC000123.1
DANCR
LINC01818
AL031714.1
LINC02198
ATP2A1-AS1
AP001062.1
ZBTB11-AS1
AP006621.4
LINC02041
OGFR-AS1
AC090425.3
AC092171.5
SCAT2
AC093249.6
AC003070.1
NFYC-AS1
Z98257.1
AC005696.1
DNAJC9-AS1
AC093278.2
AL033397.1
AP000892.3
AC021078.1
AC073575.2
TAF1A-AS1
NIFK-AS1
DRAIC
AC233992.3
AC026471.2
LINC01004
AC016590.3
AC018521.6
AC009318.2
TOB1-AS1
LINC01780
AC139530.1
AC079848.1
AC092115.3
AC061992.2
AC012615.1
AL008635.1
TDRKH-AS1
AF131215.6
AL603839.3
SNHG5
ZNF213-AS1
AL117382.2
AP000757.2
AC060766.3
SNHG32
MYLK-AS1
AC092384.2
KLF3-AS1
AC022784.1
AL355297.3
MIR222HG
LINC02100
AP002807.1
AC009126.1
AP003721.4
AC022211.2
AC108134.3
AC040173.1
AC025181.2
LINC00862
AC090198.1
AC073896.4
AL136162.1
AC096677.1
YTHDF3-AS1
AC046143.1
AC105020.6
AL645608.7
MAFG-DT
LINC02027
HLA-DQB1-AS1
AC010547.2
ARIH2OS
PCBP1-AS1
AC018647.2
AL596442.2
LINC01614
AL360181.1
NCK1-DT
RASSF1-AS1
BCAR3-AS1
AC008915.2
AC138028.4
HCG14
AL359504.1
LINC01485
AC018809.1
AL354836.1
AC024896.1
SLC30A6-DT
AC092687.3
AC012615.6
AC008764.2
LINC01273
AL138828.1
AC135050.5
SNHG10
AC005076.1
AL139349.1
AC006205.2
ALOX12-AS1
AC127521.1
MIR600HG
AC073957.3
AC010531.5
TAPT1-AS1
AC026401.3
AC005785.1
AC138230.1
AC006042.1
AC009171.2
IER3-AS1
RHPN1-AS1
DIP2C-AS1
CASC19
AL596244.1
AC022762.2
AC011472.1
MIR4453HG
AC009065.8
AC105118.1
ARRDC1-AS1
AC112220.2
LINC01484
LINC01748
PTPRN2-AS1
OIP5-AS1
AC022364.1
LINC00174
STK24-AS1
AC010245.2
UBA6-AS1
UBL7-AS1
AC008906.1
TMEM105
PRKCZ-AS1
NOP14-AS1
AL606489.1
BAIAP2-DT
AC092171.4
AC127024.4
AC110285.2
AC063948.1
ST7-AS1
AC102953.2
AC069307.1
AL118506.1
AC008035.1
AL356234.2
AC104971.3
MHENCR
AC139768.1
AC084824.5
KTN1-AS1
AL359921.2
AC010503.4
AC006449.2
AC106782.5
AC108463.2
SFTA1P
AC009237.15
AC095057.3
AC243960.1
AL355482.1
AL021707.6
AL645933.2
COA6-AS1
AC005920.4
LRRC8D-DT
WASL-DT
AC116914.2
ZEB1-AS1
LINC00863
PAN3-AS1
HSD11B1-AS1
AC093673.1
AC027307.2
AC010336.2
AC055720.2
AL137186.2
LINC00839
MIATNB
AC138207.5
AC067852.2
AC093752.2
LINC02084
AC004908.2
CTC-338M12.4
AC131009.2
CIRBP-AS1
B4GALT1-AS1
AC090559.1
HHLA3
AC006213.3
AL161668.4
AP000355.1
AC007114.1
AC024145.1
KIAA1671-AS1
AC002456.1
CH17-340M24.3
AL355574.1
TMCC1-AS1
AC093001.1
AC008735.4
AC004803.1
LINC02820
THAP9-AS1
ZNNT1
AC022306.3
AC034236.2
TRAM2-AS1
AC008972.2
MIR181A2HG
ZNF337-AS1
AL035071.1
AC099508.2
AC007406.3
PRKAR1B-AS2
AC116651.1
AL160006.1
FLJ20021
AC139887.2
NUP153-AS1
AC010326.3
ATP1A1-AS1
AC103706.1
CYTOR
AC139795.2
AP001160.3
CHASERR
FOXD2-AS1
NNT-AS1
LINC00992
AC023509.3
AC079807.1
MSC-AS1
MAFA-AS1
AC127024.5
AC025178.1
AL035661.1
AC015726.1
AC004160.2
AC096992.2
LINC02160
CHKB-DT
AL355987.4
LINC01023
INSIG1-DT
PSMA3-AS1
UBR5-AS1
AL049629.1
AC092071.1
AC116913.1
AC117386.2
AL133371.2
AL365181.3
NUTM2A-AS1
SPATA41
AL589843.1
MIR200CHG
ADORA2A-AS1
LINC02037
AL591686.1
AC026356.1
AC108449.2
ELF3-AS1
AL353796.1
SNHG17
GIHCG
BTF3-DT
AC016355.1
AC012073.1
AC084824.4
OTUD6B-AS1
AL513477.2
PAQR9-AS1
RBPMS-AS1
AL513534.2
C2CD4D-AS1
AC008770.3
AL118558.3
AL020996.1
AC009407.1
AL118516.1
AC005034.3
AC090970.2
AC002310.1
LINC01063
ZSCAN16-AS1
FMR1-IT1
LINC00924
BX322562.1
CCR5AS
AC010969.2
LY6E-DT
AC074212.1
AC011450.1
AC099850.3
AC015849.3
FAM83A-AS1
AC008115.3
AC009133.1
AC026461.2
PAX8-AS1
AL359091.3
MIR503HG
PPP1R35-AS1
AC007996.1
AC010201.2
LINC01232
AL354733.3
AC048341.2
AC005034.5
AC009005.1
LMNTD2-AS1
EPB41L4A-AS1
AC005332.5
SLCO4A1-AS1
AP003486.1
ZNF460-AS1
AC110995.1
AL162274.2
AP001783.1
AC021851.1
ZFAND2A-DT
CARD8-AS1
AC090152.1
LINC01275
AL513320.1
AC124798.1
LINC02506
AC008074.2
AC104083.1
AP003068.1
LINC02453
LINC02484
AC145207.5
AC010618.3
LINC00665
ZNF528-AS1
AC002398.1
LINC01549
AL365226.1
AC087741.1
HMGA1P4
AC008105.2
AC087741.2
AC010976.2
AL365330.1
LINC02637
NORAD
AL049840.5
AL023803.2
LINC01311
AC009686.2
AC108451.2
AC113145.1
AC135507.1
AC073896.3
AC009159.3
AC009113.1
AC022400.1
LINC02313
AC022007.1
STARD7-AS1
LINC00339
AC125257.1
LINC01124
ARHGAP27P1-BPTFP1-KPNA2P3
PRR34-AS1
ATXN2-AS
AC055822.1
LBX2-AS1
LINC00261
AP001505.1
AC021016.1
AC079305.1
DGUOK-AS1
AC006504.5
DLEU2
PRKAR1B-AS1
ZNF433-AS1
EBLN3P
AC068473.5
AC090589.3
AC007383.1
AL513327.1
AC084125.4
AC012676.1
LINC00294
AC034229.4
KDM7A-DT
AC104534.1
AC008610.1
ERICD
AP001160.1
AC005104.1
LINC02802
AC022098.3
AC138207.4
AC091271.1
AL157392.3
AC022706.1
LINC00926
AC090150.1
AC002470.1
LINC01963
AC009237.14
AC106739.1
AC005332.6
AL928654.1
AL121894.2
AL358472.2
AC007066.2
AC245297.3
LINC02489
LINC01139
AL139286.1
EIF3J-DT
AC025171.2
LINC02315
ALG13-AS1
MIOS-DT
AC061975.6
AC006547.1
OCIAD1-AS1
AL139287.1
AC009549.1
LINC01018
LINC00342
AC026462.3
AC107375.1
AC104532.2
AC142472.1
AL512353.1
AC103740.1
AC023090.1
MIR3936HG
HCG15
ZNF790-AS1
AC079684.1
AC006449.6
AL132639.2
AC012640.2
HLA-F-AS1
AC025048.4
AC108010.1
AL354892.2
AC004264.1
AP003392.3
AC021491.4
AL117335.1
LINC01956
AC073896.2
PPP4R3B-DT
HCG18
RAD51-AS1
PXN-AS1
AC007298.2
AC012184.3
AL049840.3
SCTR-AS1
LINC02362
AC010973.2
AC003965.1
AC016735.1
LINC02356
TTC28-AS1
SNHG6
AL606760.1
LINC01465
AL049840.4
DHRS4-AS1
AC011468.1
AC007405.3
ALDH1L1-AS2
LINC00844
CCDC18-AS1
AP001271.1
AC015912.3
AC138207.2
AL122035.1
AC067838.1
AC245041.1
AC012181.2
AL031186.1
TMEM161B-AS1
AC005332.3
AP005482.2
PTOV1-AS1
AC016888.1
LUCAT1
AC009318.3
AP002336.2
AC108752.1
AL450326.1
AC002550.2
AL355353.1
AP003171.1
JPX
AC022150.2
AC018926.2
AL133355.1
AC107214.1
AC099329.2
SNHG12
MIR155HG
RALGPS2-AS1
AL603839.2
AL049840.2
AC100872.2
AC093010.2
AC118553.1
TUSC8
AC237221.1
REPIN1-AS1
AC239800.2
RAB11B-AS1
AC008771.1
C2-AS1
AC026369.2
AC008124.1
WAC-AS1
U62317.3
AC020915.1
MAPKAPK5-AS1
AC011481.1
AC132938.1
VPS13B-DT
PRRT3-AS1
AL513165.1
AC124312.2
AC108673.3
AC090229.1
AL353708.3
DNAH10OS
RNASEH1-AS1
AC020907.4
AC016065.1
AC008393.1
LINC02446
FGD5-AS1
LINC01611
PDXDC2P-NPIPB14P
AC008735.2
AC009403.1
AC027271.1
MIR548XHG
AC010654.1
MED8-AS1
AC063938.1
DBH-AS1
ELFN1-AS1
NR2F1-AS1
AC099778.1
AL357079.1
AC131009.1
AP002449.1
AP000757.1
SCGB1B2P
AC007773.1
AC078846.1
ZNF529-AS1
TOLLIP-AS1
AL031722.1
AL031985.3
AP006623.1
SBNO1-AS1
AC092953.2
GABPB1-AS1
RUSC1-AS1
ZNF674-AS1
HOXB-AS1
LINC02688
ZFAS1
LINC01089
AC025682.1
AC107027.3
SNHG15
DUSP5-DT
LINC02870
AL353804.1
AC010273.3
LINC00910
AP003119.1
AC010359.2
AC024075.3
ERICH6-AS1
ILF3-DT
PTOV1-AS2
U91328.3
CRIM1-DT
AC007637.1
AC092171.2
MIR23AHG
ATXN1-AS1
LINC01428
LINC00653
MAILR
NUTM2B-AS1
AC005288.1
SPINT1-AS1
LINC01138
AL121899.1
AC005046.1
DHCR24-DT
AL022328.1
F11-AS1
MIR4458HG
AC008870.2
AC120053.1
MIR4435-2HG
AC064836.2
AC004540.1
MGC27382
AC104564.3
AC092118.2
CRYZL2P-SEC16B
AC245041.2
TRAPPC12-AS1
AL031600.1
AP003352.1
SNHG14
AC009065.2
MIR210HG
AC022784.5
AC132872.1
VIM-AS1
AL359715.3
GAS6-DT
LINC01355
ZNF582-AS1
RASAL2-AS1
AL391684.1
AL354760.1
AC090617.5
AC099518.6
AC068756.1
PITPNA-AS1
AC008537.2
BX537318.1
HNF4A-AS1
PRDX6-AS1
AC115618.2
AC024060.2
THUMPD3-AS1
DM1-AS
F10-AS1
Z82249.1
AC138696.2
LINC00663
INE1
AP000759.1
AC005261.1
AC068580.1
LINC01116
AC123912.4
LINC01278
AP001437.1
AP000695.1
AC116351.1
AC040977.1
LINC02889
AC107068.1
AC053503.4
AL928654.2
LINC01503
AC012313.5
AP001042.1
AC007448.4
AC009065.5
AL121992.3
AL662791.1
MID1IP1-AS1
AC096733.2
PDCD4-AS1
CR936218.1
AL139042.1
LINC00667
AC244100.3
AC007541.1
ID2-AS1
AC008549.1
AL662797.1
AL035587.1
AC108047.1
MIR325HG
PPP1R26-AS1
AC015871.3
AC092119.2
AL512598.1
AP003469.2
U91328.1
AC006435.2
AL691482.3
AL163953.1
AL359076.1
AL365361.1
AC020910.5
CNNM3-DT
FLJ37453
AP002992.1
AP001462.1
LINC02846
AC004862.1
AC073046.1
AC006538.1
AL353801.3
ITGB1-DT
ZNF687-AS1
SNHG4
AC008443.4
LINC00893
AC093797.1
AL137003.1
ELOVL2-AS1
CHROMR
AC073569.2
HCG11
ANKRD10-IT1
AC136475.2
AC015922.3
AC107959.3
MAN2A1-DT
AC133552.5
AC232271.1
AC005920.1
TMEM167B-DT
LINC00623
AC009163.7
TPRG1-AS1
AC005005.3
PARD3-AS1
AC245140.2
AC103760.1
AL139288.1
ASB16-AS1
AC009065.4
AC015813.1
ATP6V0E2-AS1
AC009779.2
AL035461.2
AL138756.1
AC064807.4
AC012467.2
AC011477.2
AC027644.3
GARS1-DT
AC010538.1
AP003032.1
KDM4A-AS1
AC133919.2
SNHG8
LINC00896
AC016405.3
AC020915.2
AC005253.1
AL355802.3
AC006213.4
MIR762HG
AL512791.1
AFAP1-AS1
LINC01093
AL391244.1
LINC00189
PCED1B-AS1
SCAMP1-AS1
AC109322.1
AL139260.1
LINC02298
RAB30-DT
AC015819.1
AC093227.1
AC124283.2
AC011451.1
AC079174.2
LINC01836
AC092295.2
ASH1L-AS1
AC012313.1
AC018926.3
KMT2E-AS1
AP000894.4
LINC00265
AP001486.2
CAHM
AL136295.6
AL358472.3
AP004609.3
MIR9-3HG
AC074117.1
NRAV
AL136295.2
AP001065.4
ZNF667-AS1
Z98884.2
AC007220.1
AC079360.1
AC009560.1
AL133410.1
Z69706.1
AL359921.1
AC010331.1
AC022306.2
AL391056.1
AP003392.1
AC011468.5
TNFRSF10A-AS1
AL671710.1
AC005100.1
AC004585.1
AC002401.2
AL391427.1
AL360181.2
HM13-IT1
AC009646.2
AL591895.1
LINC00641
AC064807.2
AC015917.2
SNHG29
AC110741.1
AC104794.3
U62317.1
AL035446.1
AC092118.1
LINC02693
AC074032.1
AC078993.1
AL031123.2
PPP1R14B-AS1
LINC01144
AL513218.1
AP001372.2
GATA2-AS1
MROCKI
AL139289.1
AC002116.2
AC026803.1
AC004263.1
LINC02062
AC005393.1
SNHG7
CTBP1-DT
AL133243.2
AC139100.2
SNHG25
LINC00205
AC073534.2
LINC01806
AC004812.2
LINC01871
OGFRP1
BOLA3-AS1
LINC01687
AL121944.1
AP000442.1
SUV39H2-DT
LINC00942
AF117829.1
AC026304.1
TRIM52-AS1
LINC01474
AL355488.1
Z95115.1

## Sheet: TableS3
Table S3. Univariate COX analysis
LncRNA	HR	HR.95L	HR.95H	pvalue
HMGN3-AS1	2.83223	1.40802	5.69702	0.00350471
AC106897.1	2.42691	1.43647	4.10026	0.000921122
AC004943.2	2.81985	1.38734	5.73152	0.00417515
GSEC	1.56849	1.13281	2.17173	0.00670745
PCAT6	1.3575	1.18724	1.55218	7.82306e-06
AC145207.8	1.18762	1.08772	1.2967	0.000125284
TMEM147-AS1	1.57124	1.1799	2.09239	0.00198869
MKLN1-AS	3.999	2.38932	6.69313	1.33071e-07
MYG1-AS1	1.6998	1.22024	2.36784	0.0017074
AC100861.1	1.98728	1.24182	3.18022	0.0041994
ZFPM2-AS1	1.09286	1.04117	1.14712	0.00032828
AC099850.1	2.63235	1.57071	4.41157	0.00023891
LINC02163	1.17973	1.04788	1.32816	0.00626917
AL050341.2	1.16452	1.05258	1.28837	0.00313898
AC116025.2	2.83962	1.68263	4.79216	9.27258e-05
LNCSRLR	2.16045	1.25126	3.73026	0.00570334
POLH-AS1	2.32423	1.41862	3.80797	0.000813433
LINC00221	1.13311	1.03343	1.24241	0.00781659
SNHG3	1.07494	1.03526	1.11615	0.000166272
LINC01269	1.24709	1.11311	1.39721	0.000140227
LINC02561	1.41555	1.12198	1.78592	0.00338332
AC090772.3	1.44833	1.17417	1.78652	0.000541193
AC125437.1	2.88959	1.70686	4.89188	7.80126e-05
LINC01224	2.35824	1.55899	3.56726	4.84992e-05
DNAJC9-AS1	2.30757	1.23603	4.30804	0.00865846
AL603839.3	1.3796	1.09981	1.73056	0.00539095
NCK1-DT	1.62747	1.20338	2.201	0.00156735
LINC00839	1.22298	1.06382	1.40596	0.00466108
TMCC1-AS1	3.0287	1.89753	4.8342	3.40148e-06
FOXD2-AS1	1.16679	1.05906	1.28548	0.00180254
AL365181.3	1.04646	1.01365	1.08033	0.00520472
AC026356.1	4.8255	2.09016	11.1405	0.000226923
AC012073.1	1.31853	1.1012	1.57874	0.00262083
C2CD4D-AS1	1.06353	1.01822	1.11086	0.00555514
AC099850.3	1.16419	1.09383	1.23908	1.75525e-06
AC005332.5	1.22586	1.05896	1.41906	0.00638692
LINC00665	1.15223	1.03778	1.27931	0.00794036
AC068473.5	1.4286	1.15391	1.76869	0.00106083
AC034229.4	3.27827	1.4831	7.24632	0.00334744
AL928654.1	2.11661	1.24903	3.58682	0.00533207
AC007405.3	1.17848	1.04973	1.32301	0.00539806
LUCAT1	1.17314	1.07485	1.28043	0.00034819
AC100872.2	2.14246	1.4536	3.15778	0.000118178
AC237221.1	1.18833	1.05378	1.34006	0.00488875
DNAH10OS	2.39919	1.28783	4.46964	0.00583662
MED8-AS1	2.87735	1.48059	5.5918	0.00182332
AC131009.1	2.04912	1.32733	3.16344	0.00120358
AL031985.3	2.31577	1.70767	3.14041	6.54703e-08
AP003119.1	1.22024	1.07919	1.37973	0.00149387
LINC01138	1.35327	1.12128	1.63324	0.00161545
AC107068.1	2.47176	1.61099	3.79245	3.42497e-05
AP003469.2	1.55008	1.26591	1.89805	2.21554e-05
SNHG4	2.21296	1.62731	3.00938	4.09356e-07
AC009779.2	1.22837	1.11993	1.3473	1.28797e-05
KDM4A-AS1	2.87261	1.7752	4.64844	1.73118e-05
AC074117.1	1.52248	1.15401	2.0086	0.00294743
NRAV	1.19795	1.06678	1.34524	0.00226872
SUV39H2-DT	2.13937	1.26412	3.6206	0.00461014
LINC00942	1.04084	1.02303	1.05896	5.45877e-06
Z95115.1	1.29269	1.0959	1.52482	0.00231348

## Sheet: TableS4
Table S4. Multivariate Cox analysis
LncRNA	coef	HR	HR.95L	HR.95H	pvalue
PCAT6	0.17767	1.19443	1.02871	1.38685	0.019736
MKLN1-AS	1.0542	2.86967	1.55271	5.30365	0.000768093
POLH-AS1	0.760752	2.13989	1.05068	4.35822	0.036065
LINC01224	0.379529	1.4616	0.915326	2.33388	0.111962
AL031985.3	0.348074	1.41634	0.937841	2.13897	0.0979533
LINC00942	0.0305599	1.03103	1.01164	1.05079	0.00160318

## Sheet: TableS5
Table S5. KEGG pathway of gene set enrichment analyses
NAME	SIZE	ES	NES	NOM p-val	FDR q-val	FWER p-val	RANK AT MAX	LEADING EDGE
KEGG_UBIQUITIN_MEDIATED_PROTEOLYSIS	135	0.73	2.22	0	0.003	0.001	9431	tags=70%, list=17%, signal=85%
KEGG_OOCYTE_MEIOSIS	113	0.68	2.16	0	0.002	0.001	7697	tags=56%, list=14%, signal=65%
KEGG_REGULATION_OF_AUTOPHAGY	35	0.66	2.09	0	0.002	0.003	13752	tags=51%, list=25%, signal=68%
KEGG_PROGESTERONE_MEDIATED_OOCYTE_MATURATION	85	0.65	2.07	0	0.003	0.005	7697	tags=53%, list=14%, signal=61%
KEGG_CELL_CYCLE	125	0.74	2.06	0	0.003	0.006	7733	tags=71%, list=14%, signal=83%
KEGG_PURINE_METABOLISM	159	0.58	2.05	0	0.002	0.006	12925	tags=54%, list=23%, signal=70%
KEGG_ENDOCYTOSIS	181	0.62	2.04	0	0.002	0.007	8887	tags=50%, list=16%, signal=60%
KEGG_BASAL_TRANSCRIPTION_FACTORS	35	0.75	2.04	0	0.002	0.007	8858	tags=74%, list=16%, signal=88%
KEGG_VASOPRESSIN_REGULATED_WATER_REABSORPTION	44	0.72	2.04	0	0.002	0.007	10416	tags=70%, list=19%, signal=87%
KEGG_PYRIMIDINE_METABOLISM	98	0.62	2.03	0	0.002	0.007	12072	tags=62%, list=22%, signal=79%
KEGG_HOMOLOGOUS_RECOMBINATION	28	0.82	2.02	0	0.001	0.007	7116	tags=79%, list=13%, signal=90%
KEGG_NEUROTROPHIN_SIGNALING_PATHWAY	126	0.65	2.02	0	0.001	0.007	7733	tags=52%, list=14%, signal=61%
KEGG_ADHERENS_JUNCTION	73	0.67	2.01	0	0.002	0.01	13754	tags=71%, list=25%, signal=95%
KEGG_SPLICEOSOME	127	0.75	2	0	0.002	0.014	8260	tags=77%, list=15%, signal=91%
KEGG_RNA_DEGRADATION	59	0.7	1.99	0	0.002	0.015	12732	tags=78%, list=23%, signal=101%
KEGG_THYROID_CANCER	29	0.71	1.99	0	0.002	0.017	8761	tags=62%, list=16%, signal=74%
KEGG_RIG_I_LIKE_RECEPTOR_SIGNALING_PATHWAY	71	0.61	1.98	0	0.002	0.019	9013	tags=46%, list=16%, signal=55%
KEGG_PATHWAYS_IN_CANCER	325	0.58	1.97	0	0.003	0.027	13718	tags=55%, list=25%, signal=72%
KEGG_MISMATCH_REPAIR	23	0.81	1.96	0.002	0.003	0.03	6618	tags=78%, list=12%, signal=89%
KEGG_WNT_SIGNALING_PATHWAY	151	0.59	1.96	0	0.003	0.03	13718	tags=60%, list=25%, signal=79%
KEGG_NUCLEOTIDE_EXCISION_REPAIR	44	0.71	1.96	0	0.003	0.03	9110	tags=68%, list=16%, signal=82%
KEGG_EPITHELIAL_CELL_SIGNALING_IN_HELICOBACTER_PYLORI_INFECTION	68	0.64	1.95	0	0.004	0.034	9319	tags=57%, list=17%, signal=69%
KEGG_N_GLYCAN_BIOSYNTHESIS	46	0.65	1.94	0	0.004	0.043	11858	tags=65%, list=21%, signal=83%
KEGG_SELENOAMINO_ACID_METABOLISM	26	0.64	1.94	0.002	0.004	0.046	9989	tags=62%, list=18%, signal=75%
KEGG_INSULIN_SIGNALING_PATHWAY	137	0.54	1.93	0	0.004	0.046	7704	tags=41%, list=14%, signal=47%
KEGG_NOTCH_SIGNALING_PATHWAY	47	0.67	1.9	0	0.006	0.066	8579	tags=57%, list=16%, signal=68%
KEGG_CHRONIC_MYELOID_LEUKEMIA	73	0.64	1.89	0	0.006	0.072	14053	tags=70%, list=25%, signal=94%
KEGG_SMALL_CELL_LUNG_CANCER	84	0.62	1.89	0	0.006	0.072	8192	tags=52%, list=15%, signal=61%
KEGG_VIBRIO_CHOLERAE_INFECTION	54	0.61	1.88	0	0.007	0.079	17159	tags=74%, list=31%, signal=107%
KEGG_AMINOACYL_TRNA_BIOSYNTHESIS	41	0.7	1.88	0.004	0.007	0.081	9074	tags=73%, list=16%, signal=87%
KEGG_APOPTOSIS	87	0.6	1.88	0	0.007	0.084	9312	tags=52%, list=17%, signal=62%
KEGG_PATHOGENIC_ESCHERICHIA_COLI_INFECTION	56	0.64	1.87	0	0.008	0.093	11039	tags=63%, list=20%, signal=78%
KEGG_P53_SIGNALING_PATHWAY	68	0.58	1.86	0	0.008	0.095	12116	tags=56%, list=22%, signal=71%
KEGG_COLORECTAL_CANCER	62	0.62	1.86	0	0.008	0.098	9750	tags=55%, list=18%, signal=66%
KEGG_AXON_GUIDANCE	129	0.58	1.86	0	0.008	0.102	12360	tags=54%, list=22%, signal=70%
KEGG_MELANOGENESIS	101	0.55	1.86	0	0.008	0.102	10435	tags=46%, list=19%, signal=56%
KEGG_REGULATION_OF_ACTIN_CYTOSKELETON	213	0.57	1.86	0	0.008	0.102	13512	tags=55%, list=24%, signal=72%
KEGG_PROSTATE_CANCER	89	0.58	1.86	0	0.008	0.103	8398	tags=47%, list=15%, signal=56%
KEGG_ERBB_SIGNALING_PATHWAY	87	0.58	1.86	0	0.008	0.104	14391	tags=61%, list=26%, signal=82%
KEGG_BASE_EXCISION_REPAIR	35	0.69	1.86	0	0.007	0.105	6298	tags=57%, list=11%, signal=64%
KEGG_SNARE_INTERACTIONS_IN_VESICULAR_TRANSPORT	38	0.65	1.85	0	0.008	0.11	15530	tags=74%, list=28%, signal=102%
KEGG_PANCREATIC_CANCER	70	0.63	1.83	0	0.01	0.138	8412	tags=54%, list=15%, signal=64%
KEGG_LYSOSOME	121	0.57	1.83	0.004	0.01	0.141	9620	tags=47%, list=17%, signal=57%
KEGG_MAPK_SIGNALING_PATHWAY	267	0.52	1.81	0	0.012	0.157	14269	tags=52%, list=26%, signal=69%
KEGG_INOSITOL_PHOSPHATE_METABOLISM	54	0.62	1.81	0.004	0.012	0.158	13848	tags=69%, list=25%, signal=91%
KEGG_LONG_TERM_POTENTIATION	70	0.56	1.81	0	0.012	0.159	10435	tags=47%, list=19%, signal=58%
KEGG_RNA_POLYMERASE	29	0.68	1.8	0.002	0.013	0.178	11211	tags=62%, list=20%, signal=78%
KEGG_MTOR_SIGNALING_PATHWAY	52	0.59	1.79	0	0.014	0.183	16404	tags=71%, list=30%, signal=101%
KEGG_RENAL_CELL_CARCINOMA	70	0.6	1.79	0	0.014	0.183	9805	tags=53%, list=18%, signal=64%
KEGG_ENDOMETRIAL_CANCER	52	0.59	1.79	0.002	0.014	0.185	14277	tags=62%, list=26%, signal=83%
KEGG_DNA_REPLICATION	36	0.76	1.78	0.006	0.014	0.189	8708	tags=78%, list=16%, signal=92%
KEGG_FC_GAMMA_R_MEDIATED_PHAGOCYTOSIS	96	0.6	1.78	0.006	0.015	0.202	17063	tags=75%, list=31%, signal=108%
KEGG_NON_SMALL_CELL_LUNG_CANCER	54	0.58	1.77	0.008	0.015	0.206	7733	tags=46%, list=14%, signal=54%
KEGG_GLIOMA	65	0.56	1.77	0.002	0.016	0.214	17165	tags=63%, list=31%, signal=91%
KEGG_PHOSPHATIDYLINOSITOL_SIGNALING_SYSTEM	76	0.59	1.77	0.004	0.015	0.214	11977	tags=58%, list=22%, signal=74%
KEGG_SPHINGOLIPID_METABOLISM	39	0.57	1.76	0.006	0.018	0.237	12444	tags=54%, list=22%, signal=69%
KEGG_GLYCOSPHINGOLIPID_BIOSYNTHESIS_LACTO_AND_NEOLACTO_SERIES	26	0.59	1.75	0.008	0.018	0.245	13595	tags=58%, list=25%, signal=76%
KEGG_OTHER_GLYCAN_DEGRADATION	16	0.67	1.75	0.008	0.018	0.251	12478	tags=69%, list=23%, signal=89%
KEGG_TIGHT_JUNCTION	132	0.51	1.75	0.004	0.018	0.258	10857	tags=40%, list=20%, signal=50%
KEGG_GNRH_SIGNALING_PATHWAY	101	0.53	1.74	0	0.019	0.27	9867	tags=43%, list=18%, signal=52%
KEGG_ACUTE_MYELOID_LEUKEMIA	57	0.57	1.74	0.006	0.019	0.27	13984	tags=60%, list=25%, signal=80%
KEGG_CYTOSOLIC_DNA_SENSING_PATHWAY	55	0.56	1.73	0.006	0.021	0.306	9013	tags=36%, list=16%, signal=43%
KEGG_GLYCOSYLPHOSPHATIDYLINOSITOL_GPI_ANCHOR_BIOSYNTHESIS	25	0.63	1.72	0.006	0.022	0.323	10768	tags=64%, list=19%, signal=79%
KEGG_VEGF_SIGNALING_PATHWAY	76	0.5	1.72	0.006	0.022	0.323	17860	tags=58%, list=32%, signal=85%
KEGG_GAP_JUNCTION	90	0.55	1.71	0.008	0.025	0.354	11039	tags=49%, list=20%, signal=61%
KEGG_T_CELL_RECEPTOR_SIGNALING_PATHWAY	108	0.57	1.69	0.021	0.027	0.378	9761	tags=47%, list=18%, signal=57%
KEGG_AMINO_SUGAR_AND_NUCLEOTIDE_SUGAR_METABOLISM	44	0.52	1.69	0.016	0.027	0.382	14787	tags=59%, list=27%, signal=81%
KEGG_TOLL_LIKE_RECEPTOR_SIGNALING_PATHWAY	102	0.52	1.69	0.014	0.027	0.387	18091	tags=57%, list=33%, signal=84%
KEGG_ARRHYTHMOGENIC_RIGHT_VENTRICULAR_CARDIOMYOPATHY_ARVC	74	0.55	1.68	0.006	0.027	0.389	14929	tags=54%, list=27%, signal=74%
KEGG_RIBOFLAVIN_METABOLISM	16	0.62	1.68	0.014	0.027	0.389	15134	tags=56%, list=27%, signal=77%
KEGG_BASAL_CELL_CARCINOMA	55	0.54	1.68	0.006	0.027	0.393	14337	tags=51%, list=26%, signal=69%
KEGG_NOD_LIKE_RECEPTOR_SIGNALING_PATHWAY	62	0.58	1.68	0.01	0.027	0.394	14641	tags=65%, list=26%, signal=88%
KEGG_GLYCEROPHOSPHOLIPID_METABOLISM	77	0.47	1.68	0.006	0.027	0.399	15549	tags=55%, list=28%, signal=76%
KEGG_BLADDER_CANCER	42	0.57	1.67	0.01	0.029	0.418	11435	tags=50%, list=21%, signal=63%
KEGG_FOCAL_ADHESION	199	0.52	1.67	0.022	0.029	0.418	17280	tags=60%, list=31%, signal=87%
KEGG_TGF_BETA_SIGNALING_PATHWAY	86	0.54	1.66	0.01	0.029	0.428	14888	tags=55%, list=27%, signal=75%
KEGG_GLYCOSAMINOGLYCAN_BIOSYNTHESIS_HEPARAN_SULFATE	26	0.6	1.66	0.016	0.03	0.44	15571	tags=65%, list=28%, signal=91%
KEGG_LONG_TERM_DEPRESSION	70	0.5	1.65	0.012	0.033	0.469	12516	tags=46%, list=23%, signal=59%
KEGG_PROTEASOME	46	0.63	1.63	0.055	0.039	0.52	11734	tags=54%, list=21%, signal=69%
KEGG_FC_EPSILON_RI_SIGNALING_PATHWAY	79	0.49	1.62	0.014	0.041	0.538	17209	tags=56%, list=31%, signal=81%
KEGG_HUNTINGTONS_DISEASE	182	0.48	1.62	0.037	0.042	0.544	8369	tags=31%, list=15%, signal=37%
KEGG_GLYCOSAMINOGLYCAN_DEGRADATION	21	0.59	1.61	0.015	0.044	0.555	10760	tags=52%, list=19%, signal=65%
KEGG_LEUKOCYTE_TRANSENDOTHELIAL_MIGRATION	116	0.49	1.6	0.03	0.045	0.573	17924	tags=56%, list=32%, signal=83%
KEGG_HEDGEHOG_SIGNALING_PATHWAY	56	0.51	1.58	0.018	0.054	0.635	8815	tags=34%, list=16%, signal=40%
KEGG_B_CELL_RECEPTOR_SIGNALING_PATHWAY	75	0.54	1.57	0.043	0.057	0.656	16851	tags=60%, list=30%, signal=86%
KEGG_HYPERTROPHIC_CARDIOMYOPATHY_HCM	83	0.49	1.54	0.024	0.07	0.709	16327	tags=48%, list=30%, signal=68%
KEGG_MELANOMA	71	0.47	1.54	0.027	0.069	0.709	19601	tags=52%, list=35%, signal=81%
KEGG_DORSO_VENTRAL_AXIS_FORMATION	24	0.59	1.54	0.043	0.069	0.71	16809	tags=71%, list=30%, signal=102%
KEGG_NATURAL_KILLER_CELL_MEDIATED_CYTOTOXICITY	132	0.49	1.54	0.073	0.069	0.712	17939	tags=50%, list=32%, signal=74%
KEGG_LYSINE_DEGRADATION	44	0.51	1.54	0.059	0.069	0.716	8314	tags=45%, list=15%, signal=53%
KEGG_GLYCOSPHINGOLIPID_BIOSYNTHESIS_GANGLIO_SERIES	15	0.59	1.53	0.032	0.071	0.727	8543	tags=47%, list=15%, signal=55%
KEGG_CHEMOKINE_SIGNALING_PATHWAY	188	0.49	1.53	0.055	0.07	0.727	16891	tags=53%, list=31%, signal=76%
KEGG_GLYCOSAMINOGLYCAN_BIOSYNTHESIS_KERATAN_SULFATE	15	0.59	1.5	0.049	0.085	0.771	12983	tags=60%, list=23%, signal=78%
KEGG_ETHER_LIPID_METABOLISM	33	0.47	1.5	0.049	0.086	0.777	14451	tags=45%, list=26%, signal=61%
KEGG_JAK_STAT_SIGNALING_PATHWAY	155	0.45	1.49	0.044	0.091	0.794	17860	tags=48%, list=32%, signal=70%
KEGG_GLYCOSAMINOGLYCAN_BIOSYNTHESIS_CHONDROITIN_SULFATE	22	0.56	1.48	0.1	0.092	0.802	16489	tags=64%, list=30%, signal=91%
KEGG_PROTEIN_EXPORT	24	0.56	1.48	0.074	0.091	0.802	17611	tags=71%, list=32%, signal=104%
KEGG_CYSTEINE_AND_METHIONINE_METABOLISM	34	0.46	1.47	0.052	0.097	0.819	9053	tags=47%, list=16%, signal=56%
KEGG_VASCULAR_SMOOTH_MUSCLE_CONTRACTION	115	0.44	1.47	0.063	0.096	0.821	13436	tags=40%, list=24%, signal=53%
KEGG_FRUCTOSE_AND_MANNOSE_METABOLISM	34	0.46	1.46	0.048	0.103	0.84	15990	tags=65%, list=29%, signal=91%
KEGG_DILATED_CARDIOMYOPATHY	90	0.47	1.46	0.062	0.103	0.842	16327	tags=48%, list=30%, signal=68%
KEGG_GLUTATHIONE_METABOLISM	49	0.44	1.44	0.083	0.113	0.861	15938	tags=45%, list=29%, signal=63%
KEGG_AMYOTROPHIC_LATERAL_SCLEROSIS_ALS	53	0.41	1.44	0.054	0.112	0.861	9966	tags=32%, list=18%, signal=39%
KEGG_ADIPOCYTOKINE_SIGNALING_PATHWAY	67	0.4	1.41	0.047	0.129	0.891	9427	tags=31%, list=17%, signal=38%
KEGG_TASTE_TRANSDUCTION	51	0.43	1.36	0.069	0.16	0.926	15027	tags=35%, list=27%, signal=48%
KEGG_ALDOSTERONE_REGULATED_SODIUM_REABSORPTION	42	0.42	1.35	0.092	0.165	0.933	19601	tags=50%, list=35%, signal=77%
KEGG_LEISHMANIA_INFECTION	70	0.47	1.32	0.216	0.193	0.953	17266	tags=56%, list=31%, signal=81%
KEGG_GLYCEROLIPID_METABOLISM	49	0.37	1.31	0.098	0.201	0.962	9799	tags=29%, list=18%, signal=35%
KEGG_O_GLYCAN_BIOSYNTHESIS	30	0.47	1.29	0.158	0.209	0.966	14633	tags=53%, list=26%, signal=72%
KEGG_PENTOSE_PHOSPHATE_PATHWAY	27	0.43	1.29	0.162	0.208	0.966	8439	tags=33%, list=15%, signal=39%
KEGG_PORPHYRIN_AND_CHLOROPHYLL_METABOLISM	41	0.42	1.27	0.163	0.228	0.974	11583	tags=39%, list=21%, signal=49%
KEGG_ALZHEIMERS_DISEASE	166	0.37	1.26	0.209	0.233	0.976	15116	tags=34%, list=27%, signal=46%
KEGG_TYPE_II_DIABETES_MELLITUS	47	0.39	1.26	0.166	0.232	0.976	4907	tags=21%, list=9%, signal=23%
KEGG_NICOTINATE_AND_NICOTINAMIDE_METABOLISM	24	0.42	1.25	0.188	0.236	0.978	15859	tags=46%, list=29%, signal=64%
KEGG_PRION_DISEASES	35	0.4	1.25	0.182	0.238	0.979	8370	tags=34%, list=15%, signal=40%
KEGG_CALCIUM_SIGNALING_PATHWAY	178	0.34	1.21	0.197	0.268	0.987	16158	tags=34%, list=29%, signal=48%
KEGG_ECM_RECEPTOR_INTERACTION	84	0.39	1.2	0.264	0.275	0.988	15103	tags=42%, list=27%, signal=57%
KEGG_ABC_TRANSPORTERS	44	0.37	1.19	0.206	0.287	0.991	17372	tags=48%, list=31%, signal=70%
KEGG_CYTOKINE_CYTOKINE_RECEPTOR_INTERACTION	264	0.36	1.19	0.271	0.288	0.991	22683	tags=50%, list=41%, signal=84%
KEGG_PANTOTHENATE_AND_COA_BIOSYNTHESIS	16	0.41	1.14	0.298	0.336	0.994	15134	tags=50%, list=27%, signal=69%
KEGG_ANTIGEN_PROCESSING_AND_PRESENTATION	81	0.4	1.1	0.367	0.37	0.998	18708	tags=37%, list=34%, signal=56%
KEGG_VIRAL_MYOCARDITIS	68	0.37	1.08	0.363	0.392	0.999	27748	tags=60%, list=50%, signal=121%
KEGG_ONE_CARBON_POOL_BY_FOLATE	17	0.37	1.07	0.36	0.403	0.999	12418	tags=47%, list=22%, signal=61%
KEGG_CARDIAC_MUSCLE_CONTRACTION	79	0.33	1.06	0.375	0.411	0.999	19579	tags=37%, list=35%, signal=57%
KEGG_PRIMARY_IMMUNODEFICIENCY	35	0.46	1.05	0.457	0.416	0.999	27544	tags=80%, list=50%, signal=159%
KEGG_CELL_ADHESION_MOLECULES_CAMS	131	0.33	1.03	0.427	0.445	0.999	27106	tags=58%, list=49%, signal=113%
KEGG_GALACTOSE_METABOLISM	26	0.33	1.03	0.402	0.441	0.999	14787	tags=35%, list=27%, signal=47%
KEGG_RENIN_ANGIOTENSIN_SYSTEM	17	0.4	1.02	0.466	0.447	0.999	9710	tags=24%, list=18%, signal=29%
KEGG_TYPE_I_DIABETES_MELLITUS	41	0.39	0.93	0.547	0.555	1	28750	tags=66%, list=52%, signal=137%
KEGG_HEMATOPOIETIC_CELL_LINEAGE	85	0.31	0.91	0.555	0.582	1	24004	tags=49%, list=43%, signal=87%
KEGG_INTESTINAL_IMMUNE_NETWORK_FOR_IGA_PRODUCTION	46	0.36	0.9	0.569	0.597	1	28750	tags=70%, list=52%, signal=145%
KEGG_PENTOSE_AND_GLUCURONATE_INTERCONVERSIONS	28	0.32	0.86	0.629	0.643	1	18815	tags=50%, list=34%, signal=76%
KEGG_SYSTEMIC_LUPUS_ERYTHEMATOSUS	135	0.26	0.85	0.653	0.654	1	23239	tags=50%, list=42%, signal=85%
KEGG_NEUROACTIVE_LIGAND_RECEPTOR_INTERACTION	270	0.22	0.84	0.816	0.669	1	30523	tags=61%, list=55%, signal=136%
KEGG_OXIDATIVE_PHOSPHORYLATION	132	0.27	0.8	0.669	0.719	1	12265	tags=22%, list=22%, signal=28%
KEGG_NITROGEN_METABOLISM	23	0.28	0.79	0.766	0.718	1	15209	tags=35%, list=27%, signal=48%
KEGG_AUTOIMMUNE_THYROID_DISEASE	50	0.3	0.79	0.652	0.724	1	30089	tags=52%, list=54%, signal=114%
KEGG_ALLOGRAFT_REJECTION	35	0.33	0.74	0.718	0.789	1	28750	tags=63%, list=52%, signal=131%
KEGG_MATURITY_ONSET_DIABETES_OF_THE_YOUNG	25	0.25	0.72	0.865	0.812	1	22661	tags=48%, list=41%, signal=81%
KEGG_OLFACTORY_TRANSDUCTION	386	0.15	0.72	0.998	0.806	1	36179	tags=40%, list=65%, signal=115%
KEGG_GRAFT_VERSUS_HOST_DISEASE	37	0.32	0.71	0.735	0.806	1	36005	tags=84%, list=65%, signal=240%
KEGG_RIBOSOME	88	0.35	0.71	0.744	0.802	1	32151	tags=78%, list=58%, signal=187%
KEGG_STEROID_BIOSYNTHESIS	17	0.28	0.64	0.826	0.885	1	18655	tags=41%, list=34%, signal=62%
KEGG_COMPLEMENT_AND_COAGULATION_CASCADES	69	-0.78	-2.27	0	0	0	1903	tags=61%, list=3%, signal=63%
KEGG_GLYCINE_SERINE_AND_THREONINE_METABOLISM	31	-0.72	-1.85	0.019	0.046	0.123	1627	tags=52%, list=3%, signal=53%
KEGG_TRYPTOPHAN_METABOLISM	40	-0.63	-1.79	0.011	0.065	0.217	1627	tags=43%, list=3%, signal=44%
KEGG_PRIMARY_BILE_ACID_BIOSYNTHESIS	16	-0.8	-1.78	0.008	0.053	0.234	3372	tags=69%, list=6%, signal=73%
KEGG_VALINE_LEUCINE_AND_ISOLEUCINE_DEGRADATION	44	-0.72	-1.78	0.022	0.043	0.237	2120	tags=50%, list=4%, signal=52%
KEGG_FATTY_ACID_METABOLISM	42	-0.71	-1.73	0.022	0.058	0.333	2120	tags=60%, list=4%, signal=62%
KEGG_RETINOL_METABOLISM	64	-0.57	-1.67	0.027	0.078	0.428	1270	tags=38%, list=2%, signal=38%
KEGG_PPAR_SIGNALING_PATHWAY	69	-0.51	-1.64	0.013	0.087	0.491	2181	tags=42%, list=4%, signal=44%
KEGG_BUTANOATE_METABOLISM	34	-0.61	-1.63	0.059	0.084	0.523	1824	tags=44%, list=3%, signal=46%
KEGG_PROPANOATE_METABOLISM	33	-0.59	-1.55	0.093	0.135	0.688	2120	tags=48%, list=4%, signal=50%
KEGG_BETA_ALANINE_METABOLISM	22	-0.58	-1.49	0.09	0.183	0.795	2120	tags=50%, list=4%, signal=52%
KEGG_DRUG_METABOLISM_CYTOCHROME_P450	71	-0.48	-1.43	0.1	0.233	0.875	1977	tags=38%, list=4%, signal=39%
KEGG_LINOLEIC_ACID_METABOLISM	29	-0.45	-1.35	0.1	0.32	0.939	2178	tags=38%, list=4%, signal=39%
KEGG_ALANINE_ASPARTATE_AND_GLUTAMATE_METABOLISM	32	-0.42	-1.34	0.12	0.313	0.949	2078	tags=50%, list=4%, signal=52%
KEGG_ARGININE_AND_PROLINE_METABOLISM	54	-0.41	-1.34	0.12	0.293	0.949	2078	tags=39%, list=4%, signal=40%
KEGG_PEROXISOME	78	-0.43	-1.3	0.185	0.337	0.967	1592	tags=36%, list=3%, signal=37%
KEGG_ARACHIDONIC_ACID_METABOLISM	58	-0.34	-1.24	0.146	0.401	0.986	2178	tags=26%, list=4%, signal=27%
KEGG_HISTIDINE_METABOLISM	29	-0.4	-1.21	0.235	0.424	0.989	1965	tags=38%, list=4%, signal=39%
KEGG_GLYOXYLATE_AND_DICARBOXYLATE_METABOLISM	16	-0.42	-1.19	0.256	0.438	0.992	962	tags=38%, list=2%, signal=38%
KEGG_PYRUVATE_METABOLISM	40	-0.36	-1.16	0.271	0.461	0.995	1650	tags=30%, list=3%, signal=31%
KEGG_DRUG_METABOLISM_OTHER_ENZYMES	51	-0.36	-1.15	0.266	0.441	0.995	1459	tags=31%, list=3%, signal=32%
KEGG_METABOLISM_OF_XENOBIOTICS_BY_CYTOCHROME_P450	69	-0.36	-1.11	0.322	0.488	0.998	1977	tags=30%, list=4%, signal=32%
KEGG_TYROSINE_METABOLISM	42	-0.35	-1.11	0.296	0.47	0.998	1825	tags=29%, list=3%, signal=30%
KEGG_STEROID_HORMONE_BIOSYNTHESIS	55	-0.35	-1.07	0.324	0.495	0.999	1270	tags=24%, list=2%, signal=24%
KEGG_PROXIMAL_TUBULE_BICARBONATE_RECLAMATION	23	-0.36	-1.07	0.354	0.486	0.999	1007	tags=26%, list=2%, signal=27%
KEGG_PHENYLALANINE_METABOLISM	18	-0.38	-1.06	0.353	0.481	1	1825	tags=28%, list=3%, signal=29%
KEGG_GLYCOLYSIS_GLUCONEOGENESIS	62	-0.3	-1.03	0.414	0.505	1	559	tags=19%, list=1%, signal=20%
KEGG_STARCH_AND_SUCROSE_METABOLISM	52	-0.31	-1	0.452	0.532	1	1210	tags=21%, list=2%, signal=22%
KEGG_CITRATE_CYCLE_TCA_CYCLE	31	-0.38	-0.99	0.457	0.526	1	1874	tags=35%, list=3%, signal=37%
KEGG_PARKINSONS_DISEASE	130	-0.26	-0.81	0.659	0.777	1	4893	tags=42%, list=9%, signal=45%
KEGG_TERPENOID_BACKBONE_BIOSYNTHESIS	15	-0.31	-0.77	0.719	0.811	1	75	tags=13%, list=0%, signal=13%
KEGG_ASCORBATE_AND_ALDARATE_METABOLISM	25	-0.3	-0.76	0.711	0.793	1	479	tags=20%, list=1%, signal=20%
KEGG_BIOSYNTHESIS_OF_UNSATURATED_FATTY_ACIDS	22	-0.28	-0.74	0.796	0.8	1	3476	tags=32%, list=6%, signal=34%
KEGG_ALPHA_LINOLENIC_ACID_METABOLISM	19	-0.24	-0.7	0.909	0.84	1	1407	tags=21%, list=3%, signal=22%
KEGG_ASTHMA	28	-0.22	-0.57	0.915	0.939	1	38109	tags=96%, list=69%, signal=310%
